# Supplementary material for: Impact of early corticosteroids on 60-day mortality in critically ill patients with COVID-19: A multicenter cohort study of the OUTCOMEREA network
Source: PLoS One. 2021 Aug 4;16(8):e0255644. doi: 10.1371/journal.pone.0255644 (PMC8336847; doi:10.1371/journal.pone.0255644)
Supplement: S1 Dataset — (XLSX) [file pone.0255644.s012.xlsx]

## Sheet: Feuil1
numhop	idvisit	srvprov	age_pat	POIDS	TAILLE	BMI	MC_hepatique	MC_cardio	MC_respi	MC_renal	MC_immuno	CHARLSON_CALC	SAPSCALC	male	centre2	AINS_av	chloro_av	IEC_av	cortico_60_av	statine_av	tt_immuno_av	date1stsympt	cortico_covid_J1J2	cortico_low_dose_covid_J1J2	cortico_high_dose_covid_J1J2	tmin_J1J2	tmax_J1J2	SOFACALC	VMI	VMNI	LATA	pneumo_noso	bact_noso	delay_admi_symp	SDRA_CAT	age_cat	BMI_cat	tmax_J1J2_cat	SOFA_RESP_cat	SOFA_CARDIO_cat	SOFA_REIN_cat	SOFA_NEURO_cat	delay_admi_lg	delai_hosp_rea	delai_H_R_cat	rea_prov	IOT	optiflow	masque
2002	12736	SAMU	51	97.0	177	30.9617	0	0	0	0	0	2	37	1	4	0	0	0	0	0	0	2020-03-19	0	0	0	36.4	39.4	11	1	1	0	0	0	8	3	2	1	1	1	1	0	1	1	1	0	0	1	0	0
2002	12737	SAMU	62	110.0	180	33.9506	0	1	0	0	0	6	57	1	4	0	0	1	0	1	0	2020-03-21	0	0	0	36.3	39.6	15	1	0	0	0	0	5	3	3	1	1	1	1	0	1	0	1	0	0	1	0	0
2002	12738	urgences	73	80.0	178	25.2493	0	0	0	1	0	3	44	1	4	0	0	1	0	0	0	2020-03-20	0	0	0	36.0	40.2	7	1	0	0	0	0	8	3	4	0	1	1	1	0	0	1	2	0	0	1	0	0
2002	12739	Pneumologie	29	70.0	165	25.7117	0	0	0	0	0	0	27	1	4	1	0	0	0	0	0	2020-03-18	0	0	0	37.3	40.7	8	1	0	0	0	0	8	3	1	0	1	1	1	0	0	1	5	1	0	1	0	0
2002	12740	urgences	63	75.0	172	25.3515	0	0	0	0	0	0	43	1	4	0	0	0	0	0	0	2020-03-16	0	0	0	35.6	38.9	7	1	0	0	0	0	11	3	3	0	0	1	1	0	0	1	2	0	0	1	0	0
2002	12741	urgences	49	98.0	183	29.2633	0	0	0	0	0	0	18	1	4	0	0	0	0	0	0	2020-03-20	0	0	0	36.1	40.1	2	0	0	0	0	0	5	4	1	0	1	0	0	0	0	0	2	0	0	0	0	0
2002	12742	urgences	52	106.0	175	34.6122	0	0	0	0	0	0	28	1	4	1	0	0	0	0	0	2020-03-09	0	0	0	36.3	37.9	2	1	0	0	0	0	16	2	2	1	0	0	0	0	0	1	2	0	0	1	0	0
2002	12743	urgences autre CH	67	95.0	176	30.6689	0	0	0	0	0	1	46	1	4	0	0	0	0	0	0	2020-03-14	0	0	0	36.7	39.9	4	0	1	0	0	0	12	3	3	1	1	1	0	0	0	1	1	0	0	0	0	0
2002	12746	USC Voiron	71	95.0	185	27.7575	0	0	0	0	0	4	34	1	4	0	0	1	0	0	0	2020-03-24	1	0	1	35.0	37.2	4	1	0	0	0	0	11	3	4	0	0	1	0	0	0	1	1	0	0	1	0	0
2002	12748	urgences	61	145.0	180	44.7531	0	0	0	0	0	0	44	1	4	0	0	1	0	0	0	2020-03-13	0	0	0	36.8	38.8	5	1	0	0	0	0	8	4	3	1	0	1	0	0	0	1	1	0	0	1	0	0
2002	12749	urgences	68	73.0	163	27.4756	0	0	0	0	0	4	34	0	4	0	0	0	0	0	0	2020-03-02	0	0	0	35.8	37.6	7	1	0	0	0	0	7	3	3	0	0	1	1	0	0	0	2	0	0	1	0	0
2002	12750	pneumologie	55	100.0	176	32.2831	0	0	0	0	0	2	29	1	4	0	0	1	0	0	0	2020-03-19	1	0	1	35.7	38.8	4	1	0	0	0	0	12	4	2	1	0	1	0	0	0	1	4	0	0	1	0	0
2002	12751	diabétologie	75	83.0	174	27.4145	0	0	0	0	0	2	25	1	4	0	0	0	0	0	0	2020-03-30	0	0	0	36.6	38.0	3	0	0	0	0	0	8	2	4	0	0	0	0	0	0	1	1	0	0	0	0	0
2002	12752	urgences	77	75.0	165	27.5482	0	0	0	0	0	2	58	1	4	0	0	0	0	0	0	2020-03-16	0	0	0	36.1	38.1	4	1	0	0	0	0	12	3	4	0	0	1	0	0	0	1	2	0	0	1	0	0
2002	12759	AUTRE	78	72.0	172	24.3375	0	1	0	0	0	2	30	1	4	0	0	0	0	0	0	2020-04-06	1	0	1	36.1	37.5	0	0	1	0	0	0	17	2	4	0	0	0	0	0	0	1	1	0	0	0	0	1
2002	12766	MEDECINE	72	77.0	169	26.9598	0	1	0	0	0	3	21	1	4	0	0	0	0	1	0	2020-03-16	1	0	1	36.1	36.7	0	0	0	0	0	0	20	4	4	0	0	0	0	0	0	1	5	1	0	0	0	0
5004	212	URGENCES	67	82.0	178	25.8806	0	0	0	0	0	2	33	1	4	0	0	0	0	0	0	2020-03-08	0	0	0	36.4	38.4	4	0	1	0	0	0	6	2	3	0	0	0	0	0	0	0	2	0	0	0	0	1
5004	213	geriatrie	77	70.0	168	24.8016	0	0	0	0	0	0	30	0	4	0	0	0	0	0	0	2020-02-15	0	0	0	35.4	37.9	0	0	0	0	0	0	25	2	4	0	0	0	0	0	0	1	1	0	0	0	0	0
5004	214	MCO hors APHP	44	85.0	170	29.4118	0	1	0	0	0	3	24	1	4	0	0	0	0	0	0	2020-03-07	0	0	0	37.4	38.2	0	0	1	0	0	0	10	1	1	0	0	0	0	0	0	1	1	0	0	0	0	1
5004	216	URGENCES	84	75.0	175	24.4898	0	0	0	0	0	1	57	1	4	0	0	0	0	0	0	2020-03-11	0	0	0	35.7	40.0	5	1	0	0	0	0	3	3	4	0	1	1	0	0	0	0	2	0	0	0	0	0
5004	217	CARDIOLOGIE	66	86.0	161	33.1777	0	1	0	1	0	5	28	0	4	0	0	0	0	0	0	2020-03-08	0	0	0	37.6	38.3	2	0	1	0	0	0	7	1	3	1	0	0	0	0	0	0	7	1	0	0	0	1
5004	218	URGENCES	62	78.0	178	24.6181	0	1	0	0	0	7	21	1	4	0	0	1	0	1	0	2020-03-10	0	0	0	37.1	40.4	5	0	1	0	0	0	3	3	3	0	1	1	0	0	0	0	1	0	0	0	0	1
5004	219	URGENCES	62	75.0	175	24.4898	0	0	0	0	0	0	33	1	4	0	0	0	0	0	0	2020-03-09	0	0	0	35.8	39.1	5	0	1	0	0	0	4	2	3	0	1	0	0	0	0	0	2	0	0	0	0	1
5004	220	URGENCES	57	83.0	171	28.3848	0	0	0	0	0	1	20	1	4	0	0	0	0	0	0	2020-03-09	0	0	0	37.6	39.0	2	0	1	0	0	0	4	2	2	0	0	0	0	0	0	0	2	0	0	0	0	1
5004	221	CARDIOLOGIE	74	78.0	167	27.9680	0	1	0	1	0	4	27	1	4	0	0	0	0	1	0	2020-03-10	0	0	0	36.1	38.7	2	0	1	0	0	1	3	1	4	0	0	0	0	0	0	0	4	0	0	0	0	1
5004	222	MALADIES INFECTIEUSES	59	83.0	175	27.1020	0	0	0	0	0	0	15	1	4	0	0	0	0	0	0	2020-03-06	0	0	0	37.9	38.8	0	0	1	0	0	0	10	1	2	0	0	0	0	0	0	1	4	0	0	0	0	1
5004	223	URGENCES	44	110.0	181	33.5765	0	0	0	0	0	0	29	1	4	0	0	0	0	0	0	2020-03-10	0	0	0	36.7	40.1	3	1	0	0	0	0	8	3	1	1	1	1	0	0	0	1	2	0	0	1	0	0
5004	224	URGENCES	52	71.0	167	25.4581	0	0	0	0	0	1	24	1	4	0	0	0	0	0	0	2020-03-01	0	0	0	36.3	38.0	3	0	1	0	0	0	12	2	2	0	0	0	0	0	0	1	2	0	0	0	0	1
5004	225	URGENCES	77	82.0	150	36.4444	0	1	0	0	0	3	36	0	4	0	0	0	0	1	0	2020-03-06	0	0	0	37.3	40.0	1	0	1	0	0	0	7	1	4	1	1	0	0	0	0	0	2	0	0	0	0	1
5004	226	URGENCES	51	89.0	160	34.7656	0	0	0	0	0	0	33	0	4	0	0	0	0	0	0	2020-03-09	0	0	0	37.2	38.8	4	1	0	0	0	0	9	3	2	1	0	1	0	0	0	1	2	0	0	1	0	0
5004	230	MALADIES INFECTIEUSES	73	73.0	163	27.4756	0	0	0	0	0	0	32	0	4	0	0	0	0	1	0	2020-03-07	0	0	0	36.0	38.4	1	0	1	0	0	0	11	1	4	0	0	0	0	0	0	1	2	0	0	0	0	1
5004	231	MALADIES INFECTIEUSES	47	78.0	178	24.6181	0	0	0	0	0	0	24	1	4	0	0	0	0	0	0	2020-03-14	0	0	0	37.1	38.4	1	0	1	0	0	0	3	1	1	0	0	0	0	0	0	0	2	0	0	0	0	1
5004	232	MALADIES INFECTIEUSES	69	80.0	168	28.3447	0	0	0	0	0	1	40	0	4	0	0	0	0	1	0	2020-03-11	0	0	0	36.6	39.8	6	1	0	0	0	0	5	2	3	0	1	0	0	1	0	0	3	0	0	1	0	0
5004	234	unité covid +	53	98.0	173	32.7442	0	1	0	0	0	2	24	1	4	0	0	0	0	0	0	2020-03-19	0	0	0	37.8	38.8	5	0	0	0	0	0	12	1	2	1	0	0	0	1	0	1	2	0	0	0	1	0
5004	235	PNEUMOLOGIE	51	76.5	179	23.8757	0	0	0	0	0	1	24	1	4	1	0	0	0	1	0	2020-03-13	0	0	0	37.2	38.2	4	0	0	0	0	0	10	4	2	0	0	1	0	0	0	1	3	0	0	0	1	0
5004	236	URGENCES	53	74.0	170	25.6055	0	0	1	1	0	3	45	1	4	1	0	0	0	0	0	2020-03-15	0	0	0	35.5	39.0	9	1	0	0	0	0	7	4	2	0	0	1	0	0	1	0	2	0	0	1	0	0
7001	158	Maladies infectieuses HC	52	92.7	183	27.6807	0	0	0	0	0	0	34	1	4	0	0	0	0	0	0	2020-03-03	0	0	0	37.0	39.2	5	0	0	0	0	0	8	4	2	0	1	1	0	0	0	1	6	1	0	0	1	0
7001	159	MALADIES INFECTIEUSES HC	48	74.5	172	25.1825	0	0	0	0	0	2	27	1	4	0	0	0	0	0	0	2020-03-10	0	0	0	36.0	38.5	4	0	0	0	0	0	12	3	1	0	0	1	0	0	0	1	8	1	0	0	1	0
7001	160	MALADIES INFECTIEUSES HC	64	61.0	176	19.6927	0	0	1	0	0	1	41	1	4	0	0	0	0	0	0	2020-03-21	1	0	1	36.3	37.8	5	0	0	0	1	0	3	2	3	0	0	0	0	1	0	0	3	0	0	0	0	0
7001	161	Unité de Soins intensifs Néphro Pneumo	63	88.0	176	28.4091	0	0	0	0	0	0	40	1	4	0	0	0	0	0	0	2020-03-03	0	0	0	36.7	37.7	4	0	0	0	0	0	8	3	3	0	0	1	0	0	0	1	8	1	0	0	1	0
7001	162	USC MIT	63	84.0	168	29.7619	0	1	1	0	0	5	31	1	4	0	0	1	0	1	0	2020-03-24	0	0	0	36.6	39.3	4	1	0	0	1	0	9	4	3	0	1	1	0	0	0	1	2	0	0	1	0	0
7001	164		64	69.2	153	29.5613	0	1	0	0	0	.	.	0	4	0	0	1	0	0	0	2020-03-15	0	.	.	.	.	.	0	0	0	0	0	10	1	3	0	0	0	0	0	0	1	5	1	0	0	0	0
7001	165	MALADIES INFECTIEUSES HC	73	116.5	171	39.8413	1	1	0	0	0	5	54	1	4	0	0	0	0	0	0	2020-03-23	0	0	0	36.4	38.9	4	0	0	0	0	0	5	3	4	1	0	1	0	0	0	0	3	0	0	0	1	0
7001	166	Accueil des urgences	53	88.0	174	29.0659	0	1	1	0	0	5	27	1	4	0	0	0	0	0	0	2020-03-20	0	0	0	36.1	39.3	3	0	0	0	0	0	7	3	2	0	1	1	0	0	0	0	1	0	0	0	1	0
7001	167	Accueil des urgences	58	67.0	166	24.3141	0	0	0	0	0	2	22	1	4	0	0	0	0	0	0	2020-03-15	0	0	0	37.1	39.3	3	0	0	0	0	0	11	3	2	0	1	0	0	0	0	1	1	0	0	0	0	0
7001	168	SMUR 63	65	137.0	177	43.7295	0	1	0	0	0	3	47	1	4	0	0	0	0	0	0	2020-03-31	0	0	0	36.1	38.8	8	1	0	0	0	0	7	4	3	1	0	1	0	1	0	0	1	0	0	1	0	0
7001	169	MALADIES INFECTIEUSES	66	90.0	170	31.1419	0	0	0	0	0	1	48	1	4	0	0	0	0	0	0	2020-03-19	0	0	0	36.2	39.0	7	0	0	0	0	0	11	3	3	1	0	1	0	1	0	1	3	0	0	0	1	0
7001	170	MALADIES INFECTIEUSES	71	90.0	170	31.1419	0	0	0	1	0	2	49	1	4	0	0	1	0	1	0	2020-03-29	0	0	0	36.7	39.0	8	0	0	0	0	0	10	3	4	1	0	1	0	1	0	1	5	1	0	0	1	0
7001	171	SAU RIOM	52	82.0	167	29.4023	0	0	0	1	0	4	38	1	4	0	0	0	0	0	0	2020-04-05	0	0	0	36.0	37.7	4	0	0	0	0	0	2	1	2	0	0	0	0	1	0	0	2	0	0	0	0	0
7001	172	SAU CHU GM	75	86.0	178	27.1430	0	1	0	0	0	3	38	1	4	0	0	0	0	0	0	2020-03-16	0	0	0	36.5	37.9	8	0	0	0	0	0	11	3	4	0	0	1	0	1	0	1	2	0	0	0	1	0
15001	372	SAU	74	72.0	175	23.5102	0	1	0	0	0	2	46	1	4	0	0	0	0	0	0	2020-03-12	0	0	0	37.2	39.4	3	0	1	0	0	0	6	2	4	0	1	0	0	0	0	0	2	0	0	0	0	1
15001	373	UHCD	42	94.0	175	30.6939	0	0	0	0	0	0	29	1	4	0	0	0	0	0	0	2020-03-10	0	0	0	37.0	39.8	8	1	0	0	0	0	16	4	1	1	1	1	0	0	0	1	2	0	0	0	1	0
15001	374	SAU	61	131.0	190	36.2881	0	0	0	0	0	1	23	1	4	0	0	0	0	0	0	2020-03-11	0	0	0	38.4	40.0	5	0	1	0	0	0	6	3	3	1	1	1	0	0	0	0	1	0	0	0	0	1
17001	6782	SAMU POMPIDOU	80	54.0	165	19.8347	0	0	0	0	0	0	97	1	1	0	0	0	0	0	0	2020-01-22	1	1	0	35.3	37.4	12	1	0	0	1	0	8	3	4	0	0	1	1	1	0	1	1	0	0	1	0	0
17001	6905	DOMICILE/ POMPIERS	39	102.0	174	33.6901	0	0	1	0	0	1	22	1	1	1	0	0	0	0	0	2020-02-21	0	0	0	37.8	40.2	4	0	0	0	0	0	6	3	1	1	1	1	0	0	0	0	1	0	0	0	1	0
17001	6914	SMIT 2 OUEST	81	68.0	167	24.3824	0	0	0	0	0	1	24	1	1	0	0	0	0	0	0	2020-02-24	0	0	0	36.4	37.5	1	0	1	0	0	0	7	1	4	0	0	0	0	0	0	0	3	0	0	0	1	0
17001	6917	SMIT 1ER	70	82.0	178	25.8806	0	1	1	0	0	4	38	1	1	0	0	0	0	0	0	2020-02-26	0	0	0	37.6	39.2	5	1	0	0	1	0	6	4	4	0	1	1	0	0	0	0	2	0	0	1	0	0
17001	6918	SMIT 2 EST	76	84.0	173	28.4000	0	0	0	0	0	0	27	1	1	0	0	0	0	0	0	2020-02-21	0	0	0	36.2	37.6	4	0	0	0	0	0	11	4	4	0	0	0	0	1	0	1	3	0	0	0	1	0
17001	6922	URGENCES	77	73.0	173	28.4000	0	1	0	0	0	3	33	1	1	0	0	0	0	0	0	2020-02-24	0	0	0	37.8	38.7	6	0	1	0	0	0	9	1	4	0	0	0	0	1	0	1	1	0	0	0	1	0
17001	6926	AVICENNE	41	111.0	180	34.2593	0	0	0	0	0	0	7	1	1	0	0	0	0	0	0	2020-03-15	0	0	0	36.0	39.3	0	0	1	0	0	0	-10	2	1	1	1	0	0	0	0	0	1	0	0	0	1	0
17001	6931	SMIT Ballanger	43	115.0	172	38.8724	0	0	1	0	0	1	31	1	1	0	0	0	0	0	0	2020-02-28	0	0	0	37.0	40.3	0	0	0	0	0	0	8	4	1	1	1	0	0	0	0	1	1	0	0	0	1	0
17001	6932	SMIT 2	53	80.0	175	26.1224	0	0	0	0	0	0	62	1	1	0	0	0	0	0	0	2020-02-24	0	0	0	36.8	38.8	0	1	0	0	0	0	14	4	2	0	0	0	0	0	0	1	2	0	0	1	0	0
17001	6933	Hopital Gonesse	52	75.0	180	23.1481	0	0	0	0	0	1	25	1	1	0	0	0	0	0	0	2020-02-28	0	0	0	37.8	39.6	2	1	0	0	0	0	10	2	2	0	1	0	0	0	0	1	1	0	0	1	0	0
17001	6935	Argenteuil	55	78.0	153	33.3205	0	1	0	0	0	6	36	0	1	0	0	1	0	0	0	2020-02-26	0	0	0	36.7	38.3	5	1	0	0	0	0	10	4	2	1	0	1	0	0	0	1	4	0	0	1	0	0
17001	6936	Samu ( Louis Mourier )	55	102.0	168	36.1395	0	0	0	0	0	0	13	0	1	0	0	0	0	0	0	2020-02-26	0	0	0	36.8	37.8	0	0	0	0	0	0	8	3	2	1	0	0	0	0	0	1	1	0	0	0	0	0
17001	6937	SMIT 2 EST	65	85.0	177	27.1314	0	1	0	0	0	2	30	1	1	0	0	1	0	0	0	2020-03-01	0	0	0	36.6	39.8	2	0	0	0	0	0	6	3	3	0	1	0	0	0	0	0	2	0	0	0	1	0
17001	6946	Pneumo Gonesse (SAMU)	73	79.0	173	28.4000	0	0	0	0	0	0	27	1	1	0	0	0	0	0	0	2020-03-05	1	1	1	34.5	36.8	10	1	0	0	0	0	4	2	4	0	0	0	1	0	1	0	1	0	0	1	0	0
17001	6948	SMIT BCH	51	114.0	201	28.2171	0	0	0	0	0	1	25	1	1	0	0	0	0	0	0	2020-02-29	0	0	0	38.1	39.7	2	0	0	0	0	0	10	3	2	0	1	0	0	0	0	1	3	0	0	0	1	0
17001	6949	URGENCES	75	73.5	155	30.5931	0	0	1	1	0	6	39	0	1	0	0	1	0	1	0	2020-03-01	0	0	0	37.6	38.3	3	0	1	0	0	0	10	3	4	1	0	1	0	0	0	1	1	0	0	0	1	0
17001	6951	nanterre	80	84.0	155	28.4000	0	1	1	0	1	5	24	0	1	0	0	0	0	0	0	2020-03-04	0	0	0	35.0	38.2	4	0	0	0	0	0	7	3	4	0	0	1	0	0	0	0	1	0	0	0	1	0
17001	6962	GARCHES	69	80.0	170	27.6817	0	1	0	0	0	3	37	0	1	0	0	0	0	0	0	.	0	0	0	36.9	38.1	4	1	0	0	0	0	10	4	3	0	0	0	1	0	0	1	1	0	0	1	0	0
17001	6976	beaujon SAU	36	130.0	175	42.4490	0	0	0	0	0	0	23	1	1	0	0	0	0	0	0	2020-03-04	0	0	0	37.5	39.9	4	1	0	0	0	0	9	3	1	1	1	1	0	0	0	1	1	0	0	1	0	0
17001	6977	clinique aulnay	59	95.0	168	33.6593	0	1	0	0	0	2	25	0	1	0	0	0	0	0	0	2020-03-12	0	0	0	37.4	39.3	5	0	0	0	0	0	1	2	2	1	1	0	0	1	0	0	1	0	0	0	0	0
17001	6979	SMIT	69	80.0	160	31.2500	0	1	0	1	0	3	44	0	1	0	0	1	0	1	0	2020-03-04	0	0	0	37.0	39.3	5	0	0	0	0	0	10	2	3	1	1	0	0	0	0	1	2	0	0	0	1	0
17001	6981	UHCD	71	88.0	163	33.1213	0	0	0	0	0	0	46	0	1	0	0	0	0	0	0	2020-02-28	0	0	0	36.7	37.9	6	0	1	0	0	0	13	2	4	1	0	0	1	0	0	1	2	0	0	0	1	0
17001	6982	SMIT 2 EST	69	95.0	175	31.0204	0	0	0	0	0	5	21	0	1	0	0	1	0	1	0	2020-02-29	0	0	0	37.2	38.4	2	0	0	0	0	0	12	2	3	1	0	0	0	0	0	1	2	0	0	0	1	0
17001	6983	SMIT 1 OUEST	50	90.0	176	29.0548	0	0	0	0	0	1	24	1	1	0	0	0	0	0	0	2020-03-03	0	0	0	37.7	39.3	5	0	0	0	0	0	9	3	2	0	1	1	0	0	0	1	3	0	0	0	1	0
17001	6986	SMIT 2 EST	83	67.0	163	25.2174	0	1	0	0	0	3	26	1	1	0	0	1	0	0	0	2020-03-08	0	0	0	36.4	39.2	6	0	1	0	0	0	5	4	4	0	1	1	0	0	0	0	4	0	0	0	1	0
17001	6987	SMIT	76	79.0	172	26.7036	0	0	1	0	0	3	22	1	1	0	0	0	0	0	0	2020-03-01	0	0	0	36.0	38.0	2	0	1	0	0	0	12	2	4	0	0	0	0	0	0	1	7	1	0	0	1	0
17001	6988	SMIT 2 OUEST	73	90.0	167	32.2708	0	0	0	0	0	2	15	0	1	0	0	0	0	0	0	2020-03-07	1	1	0	36.6	38.2	4	0	0	0	0	0	7	3	4	1	0	1	0	0	0	0	6	1	0	0	1	0
17001	6989	URGENCES	51	90.0	165	33.0579	0	0	1	0	0	2	45	1	1	0	0	0	0	0	0	2020-03-10	1	0	1	37.2	39.8	8	1	0	0	0	0	6	3	2	1	1	1	1	0	0	0	2	0	0	1	0	0
17001	6990	SMIT	74	72.0	151	31.5776	0	1	0	1	0	3	56	0	1	0	0	1	0	0	0	2020-03-02	0	0	0	36.3	38.1	2	0	1	0	0	0	12	2	4	1	0	0	0	0	0	1	6	1	0	0	1	0
17001	6991	SMIT 2 OUEST	58	82.0	172	27.7177	0	0	0	0	0	0	25	1	1	0	0	0	0	0	0	2020-03-02	0	0	0	36.7	39.1	1	0	1	0	0	0	13	3	2	0	1	0	0	0	0	1	7	1	0	0	1	0
17001	6994	SAU BCB	82	65.0	168	23.0300	0	0	0	0	0	1	44	1	1	0	0	0	0	0	0	2020-03-06	0	0	0	36.6	38.1	0	0	1	0	0	0	11	3	4	0	0	0	0	0	0	1	1	0	0	0	1	0
17001	6996	SAU BCB	57	108.0	180	33.3333	0	1	0	0	0	2	67	1	1	0	0	1	0	0	0	2020-03-08	0	0	0	37.0	40.0	5	1	0	0	0	0	9	3	2	1	1	1	0	0	0	1	1	0	0	1	0	0
17001	6997	montfermeil	29	106.0	178	33.4554	0	0	0	0	0	0	68	1	1	0	0	0	0	0	0	2020-03-11	1	0	1	34.8	37.8	12	1	0	0	0	0	7	4	1	1	0	1	1	1	0	0	1	0	0	1	0	0
17001	6998	samu	52	98.0	168	34.7222	0	1	1	1	0	3	30	1	1	0	0	1	0	0	0	2020-03-10	0	0	0	36.3	39.6	4	0	1	0	0	0	9	3	2	1	1	1	0	0	0	1	2	0	0	0	1	0
17001	7000	SAMU URGENCE	54	80.0	178	25.2493	0	1	1	0	0	3	86	1	1	0	0	0	0	0	0	2020-03-13	0	0	0	36.7	39.0	6	1	0	0	0	0	8	1	2	0	0	0	0	0	1	1	1	0	0	1	0	0
17001	7002	URGENCES	45	108.0	180	33.3333	0	0	0	0	0	0	34	1	1	0	0	0	0	0	0	2020-03-13	1	0	1	35.1	40.6	6	0	1	0	0	0	8	4	1	1	1	1	0	0	0	1	1	0	0	0	1	0
17001	7004	smit 1 ouest	52	80.0	180	24.6914	0	0	0	0	0	1	24	1	1	0	0	0	0	0	0	2020-03-14	0	0	0	36.0	38.6	3	0	1	0	0	0	8	3	2	0	0	1	0	0	0	1	3	0	0	0	1	0
17001	7005	SMIT	42	92.0	184	27.1739	0	1	1	1	0	4	46	1	1	0	0	0	0	0	0	2020-03-12	1	0	1	34.9	38.6	8	1	0	0	0	0	11	4	1	0	0	1	0	1	0	1	3	0	0	0	1	0
17001	7006	SMIT	50	91.0	183	27.1731	1	1	0	0	0	6	43	1	1	0	0	1	0	0	0	2020-03-16	1	0	1	36.5	39.3	10	0	0	0	0	0	8	3	2	0	1	1	0	1	0	1	5	1	0	0	1	0
17001	7009	samu montfermeil	44	110.0	187	31.4564	0	0	0	0	0	0	64	1	1	0	0	0	0	0	0	2020-03-16	0	0	0	36.8	37.7	7	1	0	0	0	0	8	2	1	1	0	1	1	0	0	1	1	0	0	1	0	0
17001	7011	SMIT	58	93.0	163	35.0032	0	1	0	0	0	2	38	0	1	0	0	1	0	0	0	2020-03-16	0	0	0	36.0	39.9	4	0	1	0	0	0	10	3	2	1	1	1	0	0	0	1	8	1	0	0	1	0
17001	7013	SMIT 1 EST	59	91.0	175	29.7143	1	1	0	1	1	9	38	1	1	0	0	0	0	0	0	2020-03-18	1	0	1	37.0	38.5	9	0	1	0	0	0	8	4	2	0	0	1	0	1	0	1	6	1	0	0	0	1
17001	7014	ROBERT DEBRE	60	82.5	180	25.4630	0	1	0	0	0	3	41	1	1	0	0	0	0	1	0	2020-03-23	1	0	1	34.5	37.8	8	1	0	0	0	0	5	3	3	0	0	1	1	0	0	0	1	0	0	1	0	0
17001	7015	URGENCES	47	135.0	178	42.6083	0	0	0	0	0	2	29	1	1	0	0	0	0	0	0	2020-03-16	1	0	1	35.5	39.5	6	0	0	0	1	0	11	4	1	1	1	1	0	0	0	1	1	0	0	0	1	0
17001	7016	TRANSFERT AVICENNE	50	74.0	150	32.8889	0	0	0	0	0	0	28	1	1	0	0	0	0	0	0	2020-03-20	0	0	0	36.2	38.3	0	0	1	0	0	0	10	3	2	1	0	0	0	0	0	1	1	0	0	0	1	0
17001	7017	transfert	34	148.0	186	42.7795	0	1	0	1	0	5	57	1	1	0	0	0	0	0	0	2020-03-18	1	0	1	37.3	39.5	10	1	0	0	0	0	5	3	1	1	1	1	1	1	0	0	1	0	0	1	0	0
17001	7019	Samu Eaubonne	61	74.0	165	27.1809	0	0	0	0	0	0	29	1	1	0	0	0	0	0	0	2020-03-22	1	0	1	34.2	38.7	7	1	0	0	0	0	9	1	3	0	0	0	1	0	0	1	1	0	0	1	0	0
17001	7020	SMIT 1	71	82.0	186	23.7022	0	1	0	1	0	14	68	1	1	0	0	1	0	0	0	2020-03-18	1	0	1	36.2	37.5	2	0	1	0	0	0	12	3	4	0	0	0	0	0	0	1	13	1	0	0	1	0
17001	7021	URGENCES	54	90.0	182	27.1706	0	0	0	0	0	0	22	1	1	0	0	0	0	0	0	2020-03-22	0	0	0	36.2	39.3	4	0	0	0	0	0	9	1	2	0	1	0	0	1	0	1	2	0	0	0	1	0
17001	7022	SAMU	67	92.0	178	29.0367	0	1	1	1	1	6	67	1	1	0	0	1	0	1	0	2020-03-20	1	0	1	36.1	39.0	11	1	0	0	0	0	11	4	3	0	0	1	1	1	0	1	1	0	0	1	0	0
17001	7023	URGENCES	38	130.0	180	40.1235	0	0	0	0	0	0	29	1	1	0	0	0	0	0	0	2020-03-21	0	0	0	35.4	39.0	8	1	0	0	0	0	8	4	1	1	0	1	1	0	0	1	1	0	0	1	0	0
17001	7024	SAMU	66	92.0	173	30.7394	0	1	1	0	0	3	75	1	1	0	0	1	0	0	0	2020-03-29	1	0	1	35.6	39.1	11	1	0	0	0	0	2	4	3	1	1	1	1	0	0	0	1	0	0	1	0	0
17001	7026	SAMU MONTREUIL	55	77.0	158	30.8444	0	0	0	0	0	0	48	0	1	0	0	0	0	0	0	2020-03-18	1	0	1	36.3	37.9	7	1	0	0	0	0	12	3	2	1	0	1	1	0	0	1	1	0	0	1	0	0
17001	7029	6e nord	73	75.0	182	22.6422	0	0	0	0	0	5	50	1	1	0	0	0	0	1	0	2020-03-23	0	0	0	37.2	38.8	8	0	0	0	0	0	8	3	4	0	0	1	0	1	0	1	3	0	0	0	1	0
17001	7030	SMIT 1	59	76.0	177	24.2587	0	0	0	0	0	0	30	1	1	0	0	0	0	0	0	2020-03-13	0	0	0	36.0	36.8	0	0	0	0	0	0	18	3	2	0	0	0	0	0	0	1	5	1	0	0	1	0
17001	7031	ssr pneumo	42	74.0	169	25.9095	0	0	0	0	0	1	44	1	1	0	0	0	0	0	1	2020-03-18	1	0	1	36.4	38.1	0	0	0	0	0	0	13	4	1	0	0	0	0	0	0	1	1	0	0	0	0	0
17001	7034	URGENCES	62	55.0	175	17.9592	0	0	0	0	0	1	24	1	1	0	0	0	0	0	0	2020-03-26	1	0	1	35.9	40.0	6	1	0	0	0	0	7	3	3	0	1	1	0	0	0	0	2	0	0	1	0	0
17001	7035	USR	68	90.0	177	28.7274	0	0	0	0	0	1	31	1	1	0	0	0	0	0	0	2020-03-16	1	0	1	36.0	37.7	3	0	0	0	0	0	17	2	3	0	0	0	0	0	0	1	3	0	0	0	1	0
17001	7036	beaujon	46	111.0	185	32.4324	0	0	0	0	0	0	75	1	1	0	0	0	0	0	0	2020-03-29	1	1	0	35.1	36.8	14	1	0	0	0	1	5	3	1	1	0	1	1	1	0	0	1	0	0	1	0	0
17001	7037	usin 103	60	85.0	156	34.9277	0	1	1	1	1	5	45	0	1	0	0	0	0	0	1	2020-03-23	1	0	1	35.5	38.0	4	0	1	0	0	0	11	3	3	1	0	1	0	0	0	1	6	1	0	0	1	0
17001	7038	hopital saint denis	66	80.0	173	26.7299	0	0	0	0	0	0	31	1	1	0	0	0	0	0	0	2020-03-17	1	1	1	35.9	38.4	1	0	0	0	0	0	17	4	3	0	0	0	0	0	0	1	1	0	0	0	1	0
17001	7040	CARDIO	66	101.0	185	29.5106	0	1	1	0	0	4	31	1	1	0	0	0	0	0	0	2020-03-27	1	0	1	34.9	35.9	1	0	0	0	0	0	10	3	3	0	0	0	0	0	0	1	5	1	0	0	0	0
17001	7041	URGENCES	54	100.0	172	33.8021	0	0	0	0	0	0	60	1	1	0	0	0	0	0	0	2020-03-18	1	0	1	35.3	38.2	3	1	0	0	0	0	19	3	2	1	0	1	0	0	0	1	1	0	0	1	0	0
17001	7043	URGENCES	69	90.0	173	30.0712	0	0	0	0	0	1	33	1	1	0	0	1	0	0	0	2020-03-31	1	0	1	36.0	37.9	4	0	1	0	0	0	5	4	3	1	0	1	0	0	0	0	1	0	0	0	1	0
17001	7044	H.P. VERT GALAUT	60	70.0	168	24.8016	0	0	0	0	0	0	61	1	1	0	0	0	0	0	0	2020-04-03	1	0	1	33.6	39.0	6	1	0	0	0	0	2	4	3	0	0	0	1	0	0	0	1	0	0	1	0	0
17001	7046	URGENCES	59	103.0	165	37.8329	0	0	1	0	0	1	25	0	1	0	0	0	0	0	0	2020-03-26	1	1	0	36.5	39.1	3	0	0	0	0	0	11	3	2	1	1	1	0	0	0	1	1	0	0	0	1	0
17001	7047	URGENCES	64	67.0	175	21.8776	0	0	0	0	0	0	34	1	1	0	0	0	0	0	0	2020-03-16	0	0	0	35.9	36.5	2	0	0	0	0	0	19	2	3	0	0	0	0	0	0	1	1	0	0	0	1	0
17001	7051	medecine interne	50	58.0	160	22.6563	0	0	0	0	0	1	22	1	1	0	0	0	0	0	0	2020-03-24	1	0	1	36.4	37.2	2	0	0	0	0	0	11	2	2	0	0	0	0	0	0	1	4	0	0	0	1	0
17001	7053	URGENCES	49	85.0	180	26.2346	0	0	0	0	0	0	27	1	1	0	0	0	0	0	0	2020-03-17	1	0	1	34.6	37.5	3	0	1	0	0	0	21	4	1	0	0	1	0	0	0	1	2	0	0	0	1	0
17001	7054	USR	78	65.1	175	21.2571	0	0	0	0	1	4	63	1	1	0	0	0	0	0	0	2020-03-24	1	0	1	36.7	37.5	6	0	1	0	1	0	15	4	4	0	0	1	0	0	0	1	2	0	0	0	1	0
17001	7055	SAU BCB	58	74.0	176	23.8895	0	1	1	0	0	4	40	1	1	0	0	1	0	0	0	2020-03-31	1	0	1	36.0	38.3	4	0	0	0	0	0	7	4	2	0	0	1	0	0	0	0	1	0	0	0	1	0
17001	7056	USR	74	86.0	192	23.3290	0	0	0	0	0	1	45	1	1	0	0	0	0	0	0	2020-03-25	1	0	1	35.8	37.5	0	0	1	0	0	0	14	1	4	0	0	0	0	0	0	1	3	0	0	0	1	0
17001	7059	URGENCES	73	59.0	165	21.6713	0	0	0	0	0	0	32	0	1	0	0	0	0	0	0	2020-03-31	1	0	1	36.0	37.4	4	0	1	0	0	0	9	3	4	0	0	1	0	0	0	1	1	0	0	0	1	0
17001	7060	ssr pneumo	61	90.0	164	33.4622	0	0	0	0	1	2	29	0	1	0	0	0	0	0	0	2020-03-30	1	0	1	36.2	37.3	7	0	1	0	0	0	11	4	3	1	0	1	0	1	0	1	3	0	0	0	1	0
17001	7061	SMIT 1ER	58	89.0	167	31.9122	0	0	0	0	0	0	7	1	1	0	0	0	0	0	0	.	1	0	1	35.5	36.6	4	0	1	0	0	0	10	3	2	1	0	1	0	0	0	1	4	0	0	0	0	1
17001	7062	smit	34	65.0	165	23.8751	0	0	0	0	0	2	12	1	1	0	0	0	0	0	0	2020-04-04	1	0	1	37.0	39.9	3	0	1	0	0	0	6	3	1	0	1	1	0	0	0	0	3	0	0	0	0	1
17001	7063	USIC	62	95.0	178	29.9836	0	1	0	1	0	7	43	1	1	0	0	1	0	1	0	2020-03-28	1	0	1	36.1	37.8	4	0	1	0	0	0	13	4	3	0	0	1	0	0	0	1	3	0	0	0	1	0
17001	7079	USR	51	95.0	170	32.8720	0	0	0	0	0	0	7	1	1	0	0	0	0	0	0	.	1	0	1	36.5	37.5	4	0	1	0	0	0	10	4	2	1	0	1	0	0	0	1	4	0	0	0	0	1
17001	7080	Domicile	70	88.0	172	29.7458	0	0	0	0	0	1	62	1	1	1	0	0	0	0	0	2020-03-29	1	0	1	36.8	39.1	5	0	1	0	0	0	15	4	4	0	1	1	0	0	0	1	1	0	0	0	1	0
17001	7083	SMIT	60	78.0	175	25.4694	0	1	0	0	0	7	43	1	1	0	0	0	0	0	0	.	1	0	1	35.8	37.8	5	0	0	0	0	0	10	3	3	0	0	1	0	0	0	1	5	1	0	0	1	0
17001	7094	SAU BCH	60	82.0	183	24.4857	0	0	0	0	0	2	87	1	1	0	0	0	0	0	0	2020-04-08	0	0	0	36.3	40.0	7	1	0	0	0	0	10	3	3	0	1	1	1	0	0	1	2	0	0	1	0	0
17001	7098	8E NORD	76	57.0	152	24.6711	0	0	0	0	0	0	19	0	1	0	0	0	0	0	0	.	0	0	0	36.0	37.6	1	0	1	0	0	0	10	1	4	0	0	0	0	0	0	1	11	1	0	0	0	1
17001	7105		42	74.0	169	25.9095	0	0	0	0	0	0	10	1	1	0	0	0	0	0	1	2020-03-18	0	0	0	36.0	37.1	4	0	0	0	0	0	25	3	1	0	0	1	0	0	0	1	13	1	0	0	1	0
17001	7110	6E EST	61	110.0	185	32.1402	0	0	0	0	0	3	29	1	1	0	0	0	0	1	0	2020-04-09	1	1	0	35.9	37.5	3	0	1	0	0	0	18	3	3	1	0	1	0	0	0	1	11	1	0	0	0	1
17001	7112	SMIT	75	65.0	158	26.0375	0	0	0	0	0	0	25	0	1	0	0	0	0	0	0	.	1	0	1	36.6	37.1	3	0	0	0	0	0	10	3	4	0	0	0	0	0	0	1	8	1	0	0	1	0
17001	7114	SIMON VEIL	58	86.0	157	34.8899	1	1	0	1	1	12	94	0	1	0	0	0	0	0	0	.	0	0	0	36.0	37.8	5	0	1	0	0	0	10	1	2	1	0	0	0	1	0	1	1	0	0	0	0	0
17001	7120	dechoc	75	84.0	173	28.4000	0	0	0	0	0	0	22	0	1	0	0	0	0	0	0	.	0	0	0	36.2	37.0	5	0	0	0	0	0	10	2	4	0	0	0	0	0	0	1	20	1	0	0	1	0
17001	7121	AVICENNE	20	56.0	167	20.0796	0	0	0	0	0	0	0	1	1	0	0	0	0	0	0	2020-04-24	0	0	0	36.2	40.0	3	0	0	0	0	0	8	1	1	0	1	0	0	0	0	1	1	0	0	0	1	0
17001	7122	smit 1est	33	84.0	173	28.4000	0	0	0	0	0	0	9	1	1	0	0	0	0	0	0	.	0	0	0	36.9	38.4	8	0	0	0	0	0	10	3	1	0	0	0	1	1	0	1	23	1	0	0	1	0
17001	7123	domicile	46	84.0	173	28.4000	0	0	0	0	0	0	7	1	1	0	0	0	0	0	0	.	0	0	0	35.9	37.0	2	0	1	0	0	0	10	2	1	0	0	0	0	0	0	1	1	0	0	0	0	1
17001	7124	SAMU	49	92.0	174	30.3871	0	1	0	0	1	7	94	1	1	0	0	0	0	0	0	2020-03-24	0	0	0	36.3	37.7	8	1	0	0	0	0	42	1	1	1	0	1	1	0	0	1	32	1	0	1	0	0
17001	7150	lariboisiere	59	86.0	173	28.7347	0	0	0	0	0	0	24	1	1	0	0	0	0	0	0	2020-03-15	0	0	0	36.4	39.5	3	1	0	0	0	0	60	3	2	0	1	0	0	0	0	1	53	1	0	1	0	0
17001	7198	SMIT	83	62.5	173	28.4000	0	0	0	0	0	2	24	1	1	0	0	0	0	0	0	2020-05-06	1	0	1	36.0	39.2	4	0	0	0	0	0	23	4	4	0	1	1	0	0	0	1	8	1	0	0	0	0
31000	599	SMIT	60	87.0	175	28.4082	0	1	0	0	0	3	27	1	4	0	0	0	0	0	0	2020-02-28	0	0	0	37.0	39.1	4	0	1	0	0	0	7	4	3	0	1	0	0	1	0	0	2	0	0	0	0	1
31000	600	URGENCES	61	112.0	178	35.3491	0	0	0	0	0	0	43	1	4	0	0	0	0	0	0	2020-03-14	0	0	0	37.4	38.7	6	0	1	0	0	0	9	3	3	1	0	1	1	0	0	1	1	0	0	0	0	1
31000	601	URGENCES	68	82.0	168	29.0533	0	1	0	0	0	2	39	0	4	0	0	0	0	0	0	2020-03-15	0	0	0	36.0	38.1	7	1	0	0	0	0	7	2	3	0	0	0	1	0	0	0	1	0	0	1	0	0
31000	602	SMIT	40	100.0	178	31.5617	0	1	0	0	0	4	31	1	4	0	0	0	0	0	0	2020-03-15	0	0	0	37.0	39.2	10	0	1	0	0	0	9	3	1	1	1	1	1	0	0	1	3	0	0	0	0	1
31000	603	Médecin	71	87.0	172	29.4078	0	1	0	0	0	3	55	1	4	0	0	0	0	1	0	2020-03-13	0	0	0	37.0	39.3	7	0	1	0	0	0	11	3	4	0	1	1	1	0	0	1	1	0	0	0	0	1
31000	604	medecine aigue geriatrique	80	83.0	175	27.1020	0	0	0	0	0	0	30	1	4	0	0	0	0	0	0	2020-03-17	0	0	0	37.1	39.1	2	0	1	0	0	0	7	1	4	0	1	0	0	0	0	0	1	0	0	0	0	1
31000	607	Maladie Infectieuse	61	76.0	179	23.7196	0	0	1	0	0	1	32	1	4	0	0	0	0	0	0	2020-03-16	0	0	0	37.1	39.4	4	0	1	0	0	0	9	4	3	0	1	1	0	0	0	1	2	0	0	0	0	1
31000	608	Urgences Chateaubriand	73	94.0	168	33.3050	0	0	0	0	0	0	29	1	4	0	0	0	0	0	0	2020-03-14	0	0	0	35.7	40.2	6	1	0	0	0	0	12	1	4	1	1	0	1	0	0	1	2	0	0	1	0	0
31000	609	URGENCES NCN	71	101.0	170	34.9481	0	1	0	0	0	4	26	1	4	0	0	0	0	0	0	2020-03-15	0	0	0	37.1	39.1	4	0	1	0	0	0	12	1	4	1	1	0	0	1	0	1	3	0	0	0	0	1
31000	610	URGENCES	40	120.0	167	43.0277	0	0	0	0	0	0	25	0	4	0	0	0	0	0	0	2020-03-15	0	0	0	37.7	39.5	2	0	1	0	0	0	11	2	1	1	1	0	0	0	0	1	1	0	0	0	0	1
31000	611	MPU - Hôtel-Dieu	56	63.0	163	23.7118	0	0	0	0	0	0	13	1	4	1	0	0	0	0	0	2020-03-13	0	0	0	36.6	39.9	0	0	1	0	0	0	12	3	2	0	1	0	0	0	0	1	1	0	0	0	0	1
31000	612	URGENCES	71	112.0	171	38.3024	0	1	0	0	0	4	32	1	4	0	0	0	0	1	0	2020-03-24	0	0	0	36.0	39.8	7	1	0	0	0	0	3	2	4	1	1	0	1	0	0	0	1	0	0	1	0	0
31000	613	URGENCES NCN	76	58.6	170	20.2768	0	1	0	0	0	6	58	1	4	0	0	0	0	0	0	2020-03-25	0	0	0	35.0	38.7	8	1	0	0	0	0	3	1	4	0	0	0	1	1	0	0	1	0	0	1	0	0
31000	614	URGENCES	77	75.0	162	28.5780	0	1	0	0	0	3	24	1	4	0	0	0	0	0	0	2020-03-20	0	0	0	35.3	39.7	1	0	1	0	0	0	7	1	4	0	1	0	0	0	0	0	1	0	0	0	0	1
31000	616	URGENCES	62	105.0	196	27.3324	0	0	0	0	0	0	27	1	4	0	0	0	0	0	0	2020-03-18	0	0	0	26.1	38.5	1	1	1	0	0	0	8	3	3	0	0	0	0	0	0	1	1	0	0	1	0	0
31000	617	URGENCES	55	104.0	189	29.1145	0	0	0	0	0	0	32	1	4	0	0	0	0	0	0	2020-03-17	0	0	0	35.2	40.0	6	1	0	0	0	0	12	3	2	0	1	1	1	0	0	1	1	0	0	1	0	0
31000	618	URGENCES	66	55.0	156	22.6003	0	0	0	0	0	0	35	0	4	0	0	0	0	0	0	2020-03-18	0	0	0	36.5	38.7	7	0	1	0	0	0	12	3	3	0	0	1	1	0	0	1	1	0	0	0	1	0
31000	619	URGENCES	55	75.0	173	25.0593	0	0	0	0	0	0	16	1	4	0	0	0	0	0	0	2020-03-20	0	0	0	35.6	40.0	2	1	0	0	0	0	12	1	2	0	1	0	0	0	0	1	1	0	0	1	0	0
31000	620	MEDECINE INTERNE	63	95.0	172	32.1120	0	0	0	0	0	0	31	1	4	0	0	0	0	0	0	2020-03-27	1	0	1	36.0	37.2	7	0	1	0	0	0	10	3	3	1	0	1	0	1	0	1	2	0	0	0	0	1
34000	255	UHTCD	57	72.0	160	28.1250	0	0	0	0	0	0	26	0	4	0	0	0	0	0	0	2020-03-19	0	0	0	36.2	38.5	3	1	0	0	0	0	10	3	2	0	0	1	0	0	0	1	2	0	0	1	0	0
34000	256	URGENCES	55	70.0	180	21.6049	0	0	0	0	0	3	62	1	4	0	0	0	0	0	0	.	1	0	1	36.7	39.0	14	1	0	0	0	0	10	4	2	0	0	1	1	0	1	1	2	0	0	1	0	0
34000	258	Urgence Longjumeau	65	140.0	163	52.6930	0	1	1	1	0	5	48	0	4	0	0	1	0	1	0	2020-03-09	0	0	0	35.8	37.5	9	1	0	0	1	0	16	3	3	1	0	1	0	0	1	1	1	0	0	1	0	0
34000	259	domicile	35	86.2	172	29.1374	0	0	0	0	0	0	40	1	4	0	0	0	0	0	0	2020-03-15	0	0	0	36.0	39.3	9	0	1	0	0	0	11	4	1	0	1	1	1	0	0	1	1	0	0	0	0	1
34000	260	medecine Covid	54	70.0	165	25.7117	0	0	0	0	0	1	31	1	4	0	0	0	0	0	0	2020-03-19	0	0	0	37.6	39.2	3	0	0	0	0	0	7	2	2	0	1	0	0	0	0	0	3	0	0	0	0	0
34000	261	URGENCES	49	88.0	193	23.6248	0	0	0	0	0	0	13	1	4	0	0	0	0	0	0	2020-03-10	0	0	0	37.5	38.6	0	0	0	0	0	0	11	2	1	0	0	0	0	0	0	1	1	0	0	0	0	0
34000	262	medecine arpajon	70	80.0	165	29.3848	0	0	0	0	0	0	51	1	4	0	0	0	0	0	0	2020-04-20	0	0	0	36.6	39.5	11	1	0	0	0	0	-24	2	4	0	1	0	1	0	1	0	1	0	0	1	0	0
34000	263	unité de soins continue autre hôpital	74	76.5	172	25.8586	0	0	0	0	0	0	47	1	4	0	0	0	0	0	0	2020-03-11	0	0	0	36.0	36.6	12	1	0	0	0	0	22	3	4	0	0	1	1	0	1	1	3	0	0	1	0	0
34000	265	urgences domicile	60	82.5	160	32.2266	0	0	0	0	0	0	39	1	4	0	0	0	0	0	0	2020-03-13	0	0	0	37.9	40.0	4	1	0	0	0	0	7	4	3	1	1	1	0	0	0	0	1	0	0	1	0	0
34000	266	Urgence CHSF	58	80.0	172	27.0416	0	0	0	0	0	2	15	1	4	0	0	0	0	0	0	.	0	0	0	36.6	37.2	2	0	0	0	0	0	10	2	2	0	0	0	0	0	0	1	1	0	0	0	0	0
34000	267	urgence autre hopital	58	80.0	160	31.2500	0	0	0	0	0	0	13	0	4	0	0	0	0	0	0	2020-03-18	0	0	0	36.7	38.4	2	0	0	0	0	0	8	3	2	1	0	0	0	0	0	1	1	0	0	0	0	0
34000	268	MEDECINE	66	88.3	175	28.8327	0	0	0	0	0	1	25	1	4	0	0	1	0	0	0	2020-03-13	0	0	0	36.7	37.5	4	0	0	0	0	0	15	2	3	0	0	0	0	0	0	1	8	1	0	0	0	0
34000	269	medecine autre hopital	57	95.0	173	31.7418	0	0	0	0	0	0	36	1	4	0	0	0	0	0	0	2020-03-18	1	1	0	36.0	39.1	9	1	0	0	0	0	9	3	2	1	1	1	1	0	0	1	2	0	0	1	0	0
34000	270	UHTCD	51	108.0	165	39.6694	0	0	0	0	1	3	16	0	4	0	0	0	0	0	0	2020-03-16	0	0	0	36.5	39.0	2	0	0	0	0	0	9	3	2	1	0	0	0	0	0	1	3	0	0	0	0	0
34000	271	medecine	81	95.0	158	38.0548	0	0	0	0	0	0	46	0	4	1	0	1	0	0	0	.	0	0	0	37.3	38.5	3	0	1	0	0	0	10	3	4	1	0	1	0	0	0	1	13	1	0	0	0	1
34000	272	Medecine	64	73.0	180	22.5309	0	0	0	0	0	0	32	1	4	0	0	1	0	0	0	2020-03-22	0	0	0	36.6	38.9	7	1	0	0	0	0	24	3	3	0	0	1	1	0	0	1	6	1	0	1	0	0
34000	273	urgence	52	65.5	157	26.5731	0	0	0	0	0	0	28	0	4	0	0	0	0	0	0	2020-04-01	0	0	0	37.5	38.5	2	0	0	0	0	0	15	3	2	0	0	0	0	0	0	1	1	0	0	0	0	0
34000	274	sau autre hopital	65	66.0	170	22.8374	0	0	0	0	0	1	51	1	4	0	0	0	0	0	0	2020-03-23	1	1	0	35.5	37.7	12	1	0	0	0	0	11	4	3	0	0	1	1	0	1	1	1	0	0	1	0	0
34000	275	unité de soins continue autre hôpital	59	64.0	162	24.3865	0	0	0	0	0	2	33	1	4	0	0	1	0	0	0	2020-03-21	0	0	0	36.5	38.8	8	1	0	0	0	0	12	2	2	0	0	0	0	0	1	1	9	1	0	1	0	0
36000	20	SAU	57	85.0	167	30.4780	0	0	0	0	0	0	7	1	4	0	0	0	0	0	0	2020-03-03	0	0	0	.	.	0	1	0	0	0	0	11	4	2	1	0	0	0	0	0	1	11	1	0	0	0	0
36000	25	SAU	36	69.0	170	23.8754	0	0	0	0	0	0	0	0	4	0	0	0	0	0	0	2020-03-14	0	0	0	37.2	39.6	4	0	0	0	0	0	6	4	1	0	1	0	1	0	0	0	1	0	0	0	1	0
36000	29	SAU	57	84.0	173	28.4000	0	0	0	0	0	0	7	1	4	0	0	0	0	0	0	2020-03-12	0	0	0	37.0	39.2	0	0	0	0	0	0	9	4	2	0	1	0	0	0	0	1	1	0	0	0	1	0
36000	32	SAU	34	75.0	169	26.2596	0	0	0	0	0	0	0	1	4	0	0	0	0	0	0	2020-03-17	0	0	0	37.7	39.2	3	0	0	0	0	0	4	3	1	0	1	1	0	0	0	0	1	0	0	0	1	0
36000	35	médecine	62	80.0	165	29.3848	0	0	0	0	0	0	18	1	4	0	0	0	0	0	0	2020-03-10	0	0	0	36.0	37.6	0	0	0	0	0	0	13	1	3	0	0	0	0	0	0	1	4	0	0	0	1	0
36000	38	SAU	62	66.0	165	24.2424	0	0	0	0	0	0	18	0	4	0	0	0	0	0	0	2020-03-08	0	0	0	36.6	38.0	0	0	0	0	0	0	16	1	3	0	0	0	0	0	0	1	1	0	0	0	1	0
36000	39	MEDECINE	60	105.0	177	33.5153	0	0	0	0	0	0	18	1	4	0	0	0	0	0	0	2020-03-14	0	0	0	.	.	0	0	0	0	0	0	12	4	3	1	0	0	0	0	0	1	8	1	0	0	1	0
36000	49	medecine	58	80.0	170	27.6817	0	0	0	0	0	0	13	0	4	0	0	0	0	0	0	2020-03-27	0	0	0	37.0	39.5	2	0	1	0	0	0	2	4	2	0	1	0	0	0	0	0	2	0	0	0	1	0
36000	54	CARDIOLOGIE USIC	55	100.0	180	30.8642	0	0	0	0	0	0	24	1	4	0	0	0	0	0	0	2020-03-23	0	0	0	36.7	38.5	8	1	0	0	0	0	11	4	2	1	0	1	1	0	0	1	5	1	0	1	0	0
36000	65	CARDIOLOGIE USIC	44	65.0	168	23.0300	0	0	0	0	0	0	13	1	4	0	0	0	0	0	0	2020-03-25	0	0	0	36.0	37.2	4	1	0	0	0	0	19	4	1	0	0	0	1	0	0	1	10	1	0	0	0	0
37000	4	Médecine infectieuse	69	79.0	175	25.7959	0	1	0	0	0	2	35	1	3	0	0	0	0	0	0	2020-03-18	0	0	0	35.9	38.2	6	0	0	0	0	0	7	4	3	0	0	1	0	0	0	0	5	1	0	0	1	0
37000	5	URGENCES	68	98.0	154	41.3223	0	1	0	0	0	2	33	0	3	0	0	1	0	0	0	2020-03-15	0	0	0	37.1	38.0	4	0	1	0	0	0	12	4	3	1	0	1	0	0	0	1	1	0	0	0	1	0
37000	6	maladie infectieuse	63	130.0	190	36.0111	0	1	1	1	0	5	59	1	3	0	0	0	0	0	0	2020-03-19	0	0	0	34.4	39.9	7	0	0	0	0	0	6	3	3	1	1	1	0	1	0	0	6	1	0	0	1	0
37000	7	smur	57	73.0	170	25.2595	0	0	0	0	0	0	16	0	3	0	0	0	0	0	0	2020-03-16	0	0	0	36.0	39.7	2	0	0	0	0	0	3	2	2	0	1	0	0	0	0	0	1	0	0	0	1	0
37000	8	maladie infectieuse	75	75.0	173	25.0593	0	1	0	0	0	2	47	1	3	0	0	0	0	0	0	2020-03-18	0	0	0	36.4	38.5	8	0	0	0	0	0	11	4	4	0	0	1	1	0	0	1	3	0	0	0	1	0
37000	9	service covid Saint-Dizier	47	110.0	193	29.5310	0	0	0	0	0	0	29	1	3	0	0	0	0	0	0	2020-03-18	0	0	0	36.5	38.6	7	1	0	0	0	0	12	4	1	0	0	1	1	0	0	1	5	1	0	1	0	0
37000	10	Médecine infectieuse	70	75.0	165	27.5482	0	0	0	0	0	0	34	0	3	0	0	0	0	0	0	2020-03-18	0	0	0	36.3	37.4	3	0	0	0	0	0	14	3	4	0	0	1	0	0	0	1	3	0	0	0	1	0
37000	13	Maladie infectieuse	56	108.0	175	35.2653	0	0	1	0	1	13	38	1	3	0	0	0	0	0	0	2020-03-22	0	0	0	35.4	39.2	3	0	0	0	0	0	5	2	2	1	1	0	0	0	0	0	8	1	0	0	1	0
37000	14	SAU Reims	42	93.0	175	30.3673	0	0	0	0	0	0	29	1	3	0	0	0	0	0	0	2020-03-16	0	0	0	35.2	39.0	3	1	0	0	0	0	12	2	1	1	0	0	0	0	0	1	1	0	0	1	0	0
37000	15	infectio Vitry le François	74	84.0	180	25.9259	0	0	0	0	0	1	41	1	3	0	0	0	0	0	0	2020-03-18	0	0	0	35.1	38.6	8	1	0	0	1	0	12	3	4	0	0	1	1	0	0	1	6	1	0	1	0	0
37000	17	maladie infectieuse	81	81.5	180	25.1543	0	1	0	0	0	4	43	1	3	0	0	1	0	0	0	2020-03-30	0	0	0	35.2	37.1	3	0	0	0	0	0	8	3	4	0	0	1	0	0	0	1	1	0	0	0	1	0
37000	18	Maladie infectieuse	69	90.0	177	28.7274	0	0	0	0	0	3	42	1	3	0	0	0	0	0	0	2020-03-20	0	0	0	36.6	38.5	3	0	0	0	0	0	18	3	3	0	0	1	0	0	0	1	2	0	0	0	1	0
37000	19	maladie infectieuse	53	97.0	190	26.8698	0	1	1	0	0	4	27	1	3	0	0	0	0	0	0	2020-03-19	0	0	0	37.6	39.6	2	0	1	0	0	0	7	1	2	0	1	0	0	0	0	0	3	0	0	0	0	1
37000	21	Maladie infectieuse	54	95.0	179	29.6495	0	1	1	0	0	4	26	1	3	0	0	1	0	0	0	2020-03-29	0	0	0	36.6	37.2	4	0	0	0	0	0	12	4	2	0	0	1	0	0	0	1	2	0	0	0	1	0
37000	24	maladie infectieuse	69	90.0	170	31.1419	0	0	0	0	0	1	43	1	3	0	0	0	0	0	0	2020-03-29	0	0	0	36.3	37.1	7	0	0	0	0	0	11	3	3	1	0	1	0	0	0	1	2	0	0	0	1	0
37000	26	maladie infectieuse	67	115.0	178	36.2959	0	1	0	1	0	4	56	1	3	0	0	1	0	1	0	2020-03-14	0	0	0	35.4	37.5	7	0	0	0	0	0	12	3	3	1	0	1	0	1	0	1	1	0	0	0	1	0
37000	28	maladie infectieuse	48	122.0	165	44.8118	0	1	0	0	0	3	24	0	3	0	0	0	0	0	0	2020-04-06	0	0	0	37.3	38.5	4	0	0	0	0	0	10	4	1	1	0	1	0	0	0	1	2	0	0	0	1	0
37000	29	maladie infectieuse	50	90.0	180	27.7778	0	0	0	0	0	1	36	1	3	0	0	0	0	0	0	2020-04-07	0	0	0	36.3	38.9	3	0	0	0	0	0	11	3	2	0	0	1	0	0	0	1	3	0	0	0	1	0
37000	30	maladie infectieuse	73	67.0	182	20.2270	0	0	0	0	0	1	32	1	3	0	0	0	0	0	0	2020-03-05	0	0	0	35.7	38.0	4	0	0	0	0	0	14	4	4	0	0	1	0	0	0	1	5	1	0	0	1	0
37000	31	maladie infectieuse	73	74.0	155	30.8012	0	1	0	0	0	3	30	0	3	0	0	0	0	0	0	2020-03-17	1	1	0	35.8	38.5	3	0	0	0	0	0	14	3	4	1	0	1	0	0	0	1	7	1	0	0	1	0
37000	32	Unité 81 - Médecine interne	37	108.0	185	31.5559	0	0	0	0	0	0	17	1	3	0	0	0	0	0	0	2020-04-10	0	0	0	35.9	37.4	4	0	0	0	0	0	12	3	1	1	0	1	0	0	0	1	2	0	0	0	1	0
37000	34	maladie infectieuse	54	83.0	176	26.7949	0	0	0	0	0	0	27	1	3	0	0	0	0	0	0	2020-03-06	0	0	0	35.1	37.8	4	0	0	0	0	0	14	4	2	0	0	1	0	0	0	1	7	1	0	0	1	0
37000	35	SAU Reims	24	65.5	152	28.3501	0	0	1	0	0	1	22	1	3	0	0	0	0	0	0	2020-03-14	0	0	0	36.6	39.5	3	0	0	0	0	0	8	3	1	0	1	1	0	0	0	1	1	0	0	0	1	0
37000	36	Médecine infectieuse	74	90.0	175	29.3878	0	0	0	0	0	0	21	1	3	1	0	0	0	0	0	2020-03-12	1	0	1	34.9	36.9	4	0	0	0	0	0	17	3	4	0	0	1	0	0	0	1	10	1	0	0	1	0
37000	37	SAU Reims	34	109.0	171	37.2764	0	0	0	0	0	2	22	1	3	0	0	0	0	0	0	2020-04-17	0	0	0	35.9	40.3	2	0	0	0	0	0	-20	1	1	1	1	0	0	0	0	0	1	0	0	0	1	0
37000	38	SAU Reims	69	120.0	180	37.0370	0	1	1	0	0	4	42	1	3	0	0	0	0	1	0	2020-03-16	0	0	0	37.0	38.8	5	0	0	0	0	0	7	4	3	1	0	1	0	0	0	0	2	0	0	0	1	0
37000	39	maladies infectieuses	70	64.0	165	23.5078	0	0	0	0	0	0	36	0	3	0	0	0	0	0	0	2020-03-18	0	0	0	36.0	37.9	3	0	0	0	0	0	11	3	4	0	0	1	0	0	0	1	2	0	0	0	1	0
37000	40	maladies infectieuses	79	84.0	165	30.8540	0	1	0	0	0	3	40	0	3	0	0	0	0	0	0	2020-04-26	0	0	0	36.5	39.4	3	0	0	0	0	0	-29	3	4	1	1	1	0	0	0	0	1	0	0	0	1	0
37000	41	maladie infectieuse	66	70.0	170	24.2215	0	0	1	0	0	1	34	1	3	0	0	0	0	0	0	2020-03-27	0	0	0	35.7	37.5	4	0	0	0	0	0	9	3	3	0	0	1	0	0	0	1	2	0	0	0	1	0
37000	43	maladie infectieuse	49	87.0	157	35.2955	0	0	0	0	0	0	32	1	3	0	0	0	0	0	0	2020-03-18	0	0	0	34.6	38.8	7	1	0	0	0	0	9	3	1	1	0	1	1	0	0	1	3	0	0	1	0	0
37000	44	maladie infectieuse	74	80.5	171	27.5298	0	1	0	0	0	2	39	1	3	0	0	0	0	0	0	2020-03-05	0	0	0	36.5	38.0	3	0	1	0	0	0	13	3	4	0	0	1	0	0	0	1	8	1	0	0	0	1
37000	45	maladies infectieuses	83	82.0	169	28.7105	0	1	0	0	0	2	50	1	3	0	0	0	0	0	0	2020-03-18	0	0	0	37.4	39.3	2	0	0	0	0	0	4	1	4	0	1	0	0	0	0	0	1	0	0	0	1	0
37000	46	U31 COVID	57	81.0	162	30.8642	0	0	1	0	0	2	28	0	3	0	1	0	0	0	0	2020-03-15	0	0	0	35.3	37.3	3	0	0	0	0	0	13	3	2	1	0	1	0	0	0	1	2	0	0	0	1	0
37000	47	maladies infectieuses	66	55.5	157	22.5161	0	1	0	0	0	3	47	0	3	0	0	0	0	0	0	2020-03-16	0	0	0	35.1	39.2	4	0	0	0	0	0	7	3	3	0	1	1	0	0	0	0	1	0	0	0	1	0
37000	48	maladies infectieuses	78	65.0	169	22.7583	0	0	0	0	0	0	33	0	3	0	0	0	0	0	0	2020-03-17	0	0	0	35.7	37.5	3	0	0	0	0	0	9	3	4	0	0	1	0	0	0	1	3	0	0	0	1	0
37000	51	Pathologie infectieuse et tropicale	60	95.0	160	37.1094	0	1	0	0	0	2	51	0	3	0	0	0	0	0	0	2020-03-09	0	0	0	35.8	38.6	8	0	0	0	0	0	8	4	3	1	0	1	0	0	0	1	2	0	0	0	1	0
37000	52	maladies infectieuses	75	70.0	160	27.3438	0	1	0	0	0	4	60	0	3	0	0	0	0	0	0	2020-04-03	0	0	0	34.9	37.9	5	0	0	0	1	0	9	4	4	0	0	1	0	0	0	1	6	1	0	0	1	0
37000	53	maladies infectieuses	80	65.0	160	25.3906	0	1	0	0	0	2	44	0	3	0	0	1	0	1	0	2020-03-24	1	1	0	35.2	37.4	8	0	0	0	0	0	15	3	4	0	0	1	1	0	0	1	7	1	0	0	1	0
37000	54	maladie infectieuse	77	108.0	183	32.2494	0	0	0	0	0	1	33	1	3	0	0	0	0	0	0	2020-04-28	0	0	0	35.8	38.4	8	1	0	0	0	0	3	4	4	1	0	1	0	1	0	0	1	0	0	0	1	0
37000	55	URGENCES	73	130.0	180	40.1235	0	1	0	0	0	3	44	1	3	0	0	1	0	1	0	2020-03-12	0	0	0	36.4	38.6	9	1	0	0	0	0	8	4	4	1	0	1	1	0	0	1	1	0	0	1	0	0
37000	56	malades infectieuses	63	76.5	172	25.8586	0	0	0	0	0	0	34	1	3	0	0	0	0	0	0	2020-03-09	0	0	0	36.0	37.7	4	0	0	0	0	0	10	3	3	0	0	1	0	0	0	1	3	0	0	0	1	0
37000	57	Médecine interne	67	65.0	175	21.2245	0	1	0	0	0	3	70	1	3	0	0	0	0	0	0	2020-03-17	0	0	0	35.9	37.5	8	1	0	0	0	0	9	4	3	0	0	1	1	0	0	1	9	1	0	1	0	0
37000	59	maladies infectieuses	67	69.0	160	26.9531	0	1	0	0	0	4	26	0	3	0	0	0	0	0	0	2020-02-29	0	0	0	36.5	37.6	3	0	0	0	0	0	14	2	3	0	0	0	0	0	0	1	4	0	0	0	1	0
37000	60	maladies infectieuses	72	123.0	180	37.9630	0	1	1	0	0	3	32	1	3	0	0	1	0	0	0	2020-04-21	1	0	1	35.5	37.2	3	0	0	0	0	0	12	3	4	1	0	1	0	0	0	1	1	0	0	0	1	0
37000	61	MALADIES INFECTIEUSES	69	68.0	162	25.9107	0	0	1	0	0	1	34	1	3	0	0	0	0	0	0	2020-04-02	1	1	0	36.0	39.0	4	0	0	0	0	0	10	3	3	0	0	1	0	0	0	1	3	0	0	0	1	0
37000	62	Maladie infectieuse	59	100.0	180	30.8642	0	0	0	0	0	0	28	1	3	0	0	0	0	0	0	2020-04-28	0	0	0	35.3	38.3	4	0	1	0	0	0	8	3	2	1	0	1	0	0	0	1	2	0	0	0	1	0
37000	63	usc	64	96.0	178	30.2992	0	0	0	0	0	0	30	1	3	0	0	1	0	0	0	2020-03-06	0	0	0	36.0	38.3	3	0	0	0	0	0	7	2	3	1	0	0	0	0	0	0	3	0	0	0	1	0
39000	3	Hôpital Franco Britannique, Maladies Infectieuses	72	60.0	165	22.0386	0	0	0	0	0	0	39	1	2	0	0	0	0	1	0	2020-03-02	0	0	0	36.5	39.4	1	0	0	0	0	0	15	1	4	0	1	0	0	0	0	1	1	0	0	0	0	0
39000	5	médecine VANDERBILT	65	80.0	160	31.2500	0	0	0	0	0	1	31	0	2	0	0	0	0	0	0	2020-03-08	0	0	0	36.5	37.7	2	0	0	0	0	0	11	3	3	1	0	0	0	0	0	1	6	1	0	0	0	0
39000	6	SMIT BICHAT	71	87.0	176	28.0863	0	0	0	0	0	0	44	1	2	0	0	0	0	0	0	2020-03-08	0	0	0	37.9	39.4	7	1	0	0	0	0	12	3	4	0	1	1	1	0	0	1	9	1	0	1	0	0
39000	7		72	63.0	152	27.2680	0	0	0	0	0	.	.	0	2	0	0	0	0	0	0	2020-03-13	0	.	.	.	.	.	0	0	0	0	0	8	3	4	0	0	0	0	0	0	1	1	0	0	0	0	0
39000	8	MEDECINE INTERNE FRANCO-BRIT	63	75.0	170	25.9516	0	0	0	0	0	1	22	1	2	0	0	1	0	0	0	2020-03-06	0	0	0	36.5	39.6	2	0	0	0	0	0	10	3	3	0	1	0	0	0	0	1	3	0	0	0	0	0
39000	9	SAU	26	100.0	176	32.2831	0	0	0	0	0	0	25	1	2	1	0	0	0	0	0	2020-03-11	0	0	0	37.3	38.8	7	1	0	0	0	0	6	3	1	1	0	1	1	0	0	0	1	0	0	1	0	0
39000	10	UCCD	51	94.0	192	25.4991	0	0	0	0	0	0	15	1	2	0	0	0	0	0	0	2020-03-17	0	0	0	36.7	38.3	1	0	0	0	0	0	10	1	2	0	0	0	0	0	0	1	5	1	0	0	1	0
39000	12	GERIATRIE	80	80.0	165	29.3848	0	0	0	0	0	7	51	1	2	0	0	1	0	1	0	2020-03-06	0	0	0	37.2	39.9	7	0	1	0	0	0	18	4	4	0	1	1	0	0	0	1	5	1	0	0	1	0
39000	13	SAU	52	80.0	170	27.6817	0	0	0	0	0	3	23	0	2	0	0	0	0	0	0	2020-03-18	0	0	0	37.5	38.5	4	0	0	0	0	0	5	3	2	0	0	1	0	0	0	0	1	0	0	0	1	0
39000	14	UHCD	72	81.0	183	24.1870	0	0	0	0	0	0	26	1	2	1	0	0	0	0	0	2020-03-03	0	0	0	36.5	39.0	2	0	1	0	0	0	13	2	4	0	0	0	0	0	0	1	2	0	0	0	0	1
39000	15	URGENCES	63	84.0	175	27.4286	0	0	0	1	1	1	38	1	2	0	0	1	0	0	0	2020-03-16	1	1	0	36.5	38.5	8	0	0	0	0	0	7	4	3	0	0	0	0	1	0	0	2	0	0	0	0	0
39000	16	SAU	63	110.0	185	32.1402	0	0	0	0	0	1	26	1	2	1	0	1	0	0	0	2020-03-15	0	0	0	36.5	38.2	2	0	0	0	0	0	8	1	3	1	0	0	0	0	0	1	1	0	0	0	0	0
39000	17	UPCS	59	100.0	182	30.1896	0	0	0	0	0	0	36	1	2	0	0	0	0	0	0	2020-03-10	0	0	0	37.3	39.9	2	0	0	0	0	0	11	3	2	1	1	0	0	0	0	1	4	0	0	0	0	0
39000	18	médecine VANDERBILT	52	78.0	170	26.9896	0	0	0	0	0	0	43	1	2	0	0	0	0	0	1	2020-03-11	0	0	0	36.7	37.5	8	1	0	0	0	0	15	4	2	0	0	1	1	0	0	1	8	1	0	0	1	0
39000	19	SAU	68	85.0	172	28.7317	0	0	0	0	0	0	36	0	2	0	0	0	0	0	0	2020-03-20	0	0	0	36.9	38.6	0	0	0	0	0	0	5	3	3	0	0	0	0	0	0	0	1	0	0	0	0	0
39000	21	médecine VANDERBILT	66	60.0	160	23.4375	0	0	0	0	0	0	38	0	2	0	0	0	0	0	0	2020-03-20	0	0	0	37.4	38.9	12	1	0	0	0	0	7	4	3	0	0	1	1	0	1	0	3	0	0	1	0	0
39000	22	SAU	54	87.0	171	29.7527	0	1	0	0	0	3	13	1	2	0	0	1	0	0	0	2020-03-13	0	0	0	38.0	40.3	1	0	0	0	0	0	6	3	2	0	1	0	0	0	0	0	1	0	0	0	0	0
39000	23	UCCD	34	110.0	185	32.1402	0	0	0	0	0	0	8	1	2	0	0	0	0	0	1	2020-03-14	0	0	0	36.0	37.3	3	0	0	0	0	0	15	3	1	1	0	1	0	0	0	1	5	1	0	0	1	0
39000	24		56	85.0	180	26.2346	0	0	0	0	0	.	.	1	2	0	0	0	0	1	0	2020-03-15	0	.	.	.	.	.	1	0	0	0	0	16	4	2	0	0	0	0	0	0	1	8	1	0	1	0	0
39000	25	UHCD	59	101.0	167	36.2150	0	1	0	0	0	2	21	1	2	0	0	1	0	0	0	2020-03-04	0	0	0	37.8	40.0	3	0	0	0	0	0	6	2	2	1	1	0	0	0	0	0	2	0	0	0	0	0
39000	26	SAU	80	120.0	180	37.0370	0	0	0	0	0	1	49	1	2	0	0	1	0	1	0	2020-03-11	0	0	0	37.4	39.7	3	0	0	0	0	0	8	2	4	1	1	0	0	0	0	1	2	0	0	0	0	0
39000	27	SAMU	65	85.0	170	29.4118	0	1	0	0	0	3	35	1	2	0	0	1	0	0	0	2020-03-12	0	0	0	36.8	39.3	9	1	0	0	0	0	7	1	3	0	1	0	1	0	1	0	1	0	0	1	0	0
39000	28	UHCD	51	86.0	183	25.6801	0	0	0	0	0	0	19	1	2	0	0	0	0	0	0	2020-03-13	0	0	0	36.2	38.5	2	0	0	0	0	0	9	3	2	0	0	0	0	0	0	1	3	0	0	0	0	0
39000	30	MEDECINE INTERNE	59	135.0	185	39.4449	0	0	0	0	0	0	31	1	2	0	0	1	0	0	1	2020-03-17	0	0	0	37.1	38.4	16	1	0	0	0	0	12	4	2	1	0	1	1	1	1	1	7	1	0	1	0	0
39000	31	Médecine Gonesses	54	84.0	173	28.0664	0	0	0	0	0	0	29	1	2	0	0	0	0	0	0	2020-03-10	0	0	0	36.9	39.5	4	1	0	0	0	0	19	1	2	0	1	0	1	0	0	1	5	1	0	1	0	0
39000	32	médecine interne	62	85.0	180	26.2346	0	0	0	0	0	1	39	1	2	0	1	0	0	0	0	2020-03-22	1	1	0	35.0	37.1	6	1	0	0	0	0	10	3	3	0	0	1	1	0	0	1	2	0	0	1	0	0
39000	33	SAU du CH AVICENNES	42	75.0	175	24.4898	0	0	0	0	0	0	27	1	2	0	0	0	0	0	0	2020-03-27	0	0	0	37.1	39.2	3	1	0	0	0	0	1	3	1	0	1	1	0	0	0	0	1	0	0	1	0	0
39000	35	SAU Foch	56	63.0	162	24.0055	0	0	0	0	0	0	26	1	2	0	0	0	0	0	0	2020-03-27	0	0	0	35.3	37.0	4	0	0	0	0	0	5	4	2	0	0	1	0	0	0	0	1	0	0	0	1	0
39000	37	SAU du CH de saint denis	61	91.0	176	29.3776	0	0	0	0	0	1	52	0	2	0	0	1	0	0	0	2020-03-23	0	0	0	35.3	38.4	6	1	0	0	0	0	11	4	3	0	0	0	1	1	0	1	1	0	0	1	0	0
39000	38	SMUR 78	50	100.0	175	32.6531	0	0	0	0	0	1	47	1	2	0	0	1	0	0	0	2020-03-26	0	0	0	35.6	38.2	6	1	0	0	1	0	7	3	2	1	0	1	1	0	0	0	1	0	0	1	0	0
39000	40	SAU Foch	61	90.0	175	29.3878	0	0	0	0	0	1	55	1	2	0	0	0	0	0	1	2020-03-23	0	0	0	36.5	39.0	7	1	0	0	0	0	8	4	3	0	0	1	1	0	0	1	3	0	0	1	0	0
39000	42	hopital delafontaine	58	105.0	173	35.0830	0	0	0	0	0	1	36	1	2	0	0	1	0	1	0	2020-03-20	0	0	0	35.9	38.5	1	0	0	0	0	0	14	4	2	1	0	0	0	0	0	1	2	0	0	0	1	0
39000	44	urgences CH Montreuil	64	78.0	172	26.3656	0	0	0	0	0	0	36	1	2	0	0	0	0	0	0	2020-03-23	1	0	1	35.6	38.7	7	1	0	0	0	0	9	4	3	0	0	1	1	0	0	1	2	0	0	1	0	0
39000	45	urgences foch	76	78.0	175	25.4694	0	0	0	0	0	1	56	1	2	0	0	0	0	0	0	2020-03-21	1	1	0	36.2	38.0	7	1	0	0	0	0	10	4	4	0	0	1	1	0	0	1	2	0	0	1	0	0
39000	46	Urgences Lariboisière	60	85.0	190	23.5457	0	0	0	0	0	1	34	1	2	0	0	1	0	1	0	2020-03-23	0	0	0	37.1	39.2	3	1	0	0	0	0	9	3	3	0	1	0	1	0	0	1	2	0	0	1	0	0
39000	48	medecine interne - CH rives de seine	69	120.0	180	37.0370	0	0	0	0	0	1	33	1	2	0	1	0	0	0	0	2020-03-20	0	0	0	37.1	37.8	10	1	0	0	0	0	13	4	3	1	0	1	1	1	0	1	3	0	0	1	0	0
39000	50	SMUR	64	84.0	173	28.4000	0	0	0	0	0	0	61	1	2	0	0	0	0	0	0	2020-03-21	0	0	0	34.6	38.2	3	1	0	0	0	0	8	3	3	0	0	1	0	0	0	1	1	0	0	1	0	0
39000	52	Medecine interne CESH Nanterre	52	85.0	155	35.3798	0	0	0	0	0	1	36	0	2	0	0	1	0	0	0	2020-03-26	1	0	1	37.4	39.6	5	1	0	0	1	0	8	4	2	1	1	1	0	0	0	1	4	0	0	1	0	0
39000	53	SAMU	64	80.0	178	25.2493	0	0	0	0	0	0	53	1	2	0	0	1	0	0	0	2020-03-16	0	0	0	36.0	38.4	6	0	1	0	0	0	12	3	3	0	0	1	1	0	0	1	1	0	0	0	1	0
39000	54	médecine interne	71	60.0	160	23.4375	0	0	0	0	0	0	44	1	2	0	0	0	0	0	0	2020-03-19	0	0	0	36.2	38.4	7	1	0	0	0	0	10	3	4	0	0	1	1	0	0	1	3	0	0	1	0	0
39000	55	SAMU	73	94.0	188	26.5957	0	0	0	0	0	0	53	1	2	0	0	1	0	1	0	2020-03-19	0	0	0	35.6	38.4	5	1	0	0	0	0	11	2	4	0	0	0	1	0	0	1	1	0	0	1	0	0
39000	56	clinique de l Estrée	73	83.0	172	28.0557	0	0	0	0	0	0	47	1	2	0	0	0	0	0	0	2020-03-21	0	0	0	34.9	37.9	4	1	0	0	0	0	13	4	4	0	0	0	1	0	0	1	1	0	0	1	0	0
39000	57	SAU	76	82.0	180	25.3086	0	0	0	0	0	0	33	1	2	0	0	0	0	0	0	2020-03-15	0	0	0	36.4	38.6	3	0	0	0	0	0	14	3	4	0	0	1	0	0	0	1	1	0	0	0	1	0
39000	58	SAMU 92	63	73.0	180	22.5309	0	0	0	0	0	0	54	1	2	0	0	0	0	0	0	2020-03-30	0	0	0	36.5	38.8	7	1	0	0	1	0	9	3	3	0	0	1	1	0	0	1	1	0	0	1	0	0
39000	59	Chirurgie Thoracique	63	63.0	170	21.7993	0	0	0	0	0	1	70	1	2	0	0	0	0	0	0	2020-03-09	1	0	1	35.7	39.1	6	0	1	0	0	0	26	3	3	0	1	0	1	0	0	1	20	1	0	0	1	0
39000	60	PNEUMOLOGIE	63	89.0	167	31.9122	0	0	0	0	0	0	36	1	2	0	0	0	0	0	0	2020-03-23	0	0	0	35.9	37.2	5	1	0	0	0	0	12	4	3	1	0	1	0	0	0	1	3	0	0	1	0	0
39000	61	urgences foch	66	90.0	175	29.3878	0	0	0	0	0	1	45	1	2	0	0	0	0	0	1	2020-03-17	0	0	0	34.9	36.8	3	1	0	0	0	0	19	3	3	0	0	0	1	0	0	1	4	0	0	1	0	0
39000	63	SAU Foch	67	94.0	187	26.8810	0	0	0	0	0	8	48	1	2	0	0	0	0	1	0	2020-03-30	0	0	0	36.5	38.4	8	1	0	0	0	0	11	4	3	0	0	1	1	0	0	1	10	1	0	1	0	0
39000	64	USC	58	105.0	183	31.3536	0	0	0	0	0	0	31	1	2	0	0	1	0	0	0	2020-03-30	0	0	0	36.5	37.7	5	0	0	0	0	0	11	4	2	1	0	1	0	0	0	1	2	0	0	0	1	0
39000	65	Urgences Foch	70	71.0	175	23.1837	0	0	0	0	0	3	74	1	2	0	0	0	0	1	0	2020-03-31	1	1	0	33.6	37.5	5	1	0	0	0	0	10	3	4	0	0	0	0	0	1	1	1	0	0	1	0	0
39000	66	USC	55	90.0	180	27.7778	0	0	0	0	0	0	33	1	2	0	1	0	0	0	0	2020-03-30	0	0	0	35.6	37.9	5	1	0	0	0	0	16	4	2	0	0	1	0	0	0	1	7	1	0	1	0	0
39000	67	SAU Foch	59	110.0	176	35.5114	0	0	0	0	0	1	24	1	2	0	0	1	0	0	0	2020-04-06	0	0	0	35.2	37.0	4	0	0	0	0	0	9	4	2	1	0	1	0	0	0	1	4	0	0	0	1	0
39000	68		59	75.0	180	23.1481	0	0	0	0	0	.	.	1	2	0	1	0	0	0	0	2020-03-22	0	.	.	.	.	.	1	0	0	1	1	26	3	2	0	0	0	0	0	0	1	15	1	0	1	0	0
39000	69	UCCD	61	72.0	170	24.9135	0	0	1	0	0	1	36	1	2	0	0	0	0	0	0	2020-04-03	0	0	0	35.6	36.4	0	0	0	0	0	0	7	4	3	0	0	0	0	0	0	0	4	0	0	0	1	0
39000	70	UCCD	65	63.0	158	25.2363	0	0	0	0	0	1	18	0	2	0	0	0	0	1	0	2020-03-20	0	0	0	34.4	39.0	1	0	1	0	0	0	23	4	3	0	0	0	0	0	0	1	4	0	0	0	1	0
39000	71	médecine VANDERBILT	46	95.0	186	27.4598	0	0	0	0	0	1	30	1	2	0	0	0	0	0	1	2020-03-23	0	0	0	35.3	36.7	4	0	0	0	0	0	14	4	1	0	0	1	0	0	0	1	3	0	0	0	1	0
39000	72	USIC Foch	70	77.0	175	25.1429	0	0	0	0	0	0	38	1	2	0	0	0	0	0	0	2020-03-17	1	0	1	34.7	36.3	5	0	0	0	0	0	22	4	4	0	0	1	0	0	0	1	2	0	0	0	1	0
39000	74	UPCS	76	84.0	175	27.4286	0	0	0	0	0	4	35	1	2	0	0	1	0	1	0	2020-03-30	0	0	0	35.5	38.4	3	0	0	0	0	0	9	3	4	0	0	1	0	0	0	1	6	1	0	0	1	0
39000	75	SAMU	55	82.0	180	25.3086	0	0	0	0	0	0	32	1	2	0	0	0	0	0	0	2020-03-25	0	0	0	35.0	40.0	1	1	0	0	0	1	5	1	2	0	1	0	0	0	0	0	1	0	0	1	0	0
39000	77	Domicile	57	90.0	170	31.1419	0	0	0	0	0	2	31	1	2	0	0	0	0	0	0	2020-04-01	0	0	0	35.5	37.8	7	1	0	0	0	0	9	3	2	1	0	1	1	0	0	1	1	0	0	1	0	0
39000	79	UPCS	70	84.0	161	32.4062	0	0	0	0	0	9	37	0	2	0	0	1	0	0	0	2020-04-07	0	0	0	36.2	38.0	4	0	0	0	0	0	4	3	4	1	0	1	0	0	0	0	2	0	0	0	1	0
39000	81	SAU	42	77.0	177	24.5779	0	0	0	0	0	0	34	1	2	0	0	0	0	0	0	2020-03-20	0	0	0	35.8	37.5	5	1	0	0	0	0	28	4	1	0	0	1	0	0	0	1	16	1	0	1	0	0
[truncated: 133 more columns]
