# Supplementary material for: Impact of early corticosteroids on 60-day mortality in critically ill patients with COVID-19: A multicenter cohort study of the OUTCOMEREA network
Source: PLoS One. 2021 Aug 4;16(8):e0255644. doi: 10.1371/journal.pone.0255644 (PMC8336847; doi:10.1371/journal.pone.0255644)
Supplement: S2 Dataset — (XLSX) [file pone.0255644.s013.xlsx]

## Sheet: Feuil1
Variable	explanations
numhop	identification of the center
idvisit	identification of the patient
srvprov	ward of provenance
age_pat	Age
CHARLSON_CALC	Charlson score
cortico_covid_J1J2	Steroids Day 1 day 2
cortico_low_dose_covid_J1J2	Low dose steroids Day 1 day 2
cortico_high_dose_covid_J1J2	High dose steroids Day 1 Day 2
tmin_J1J2	Temperature Min (°C)
tmax_J1J2	Temperature Max (°C)
POIDS	weight
TAILLE	size
MC_hepatique	MC_hepatique
MC_cardio	MC_cardio
MC_respi	MC_respi
MC_renal	MC_renal
MC_immuno	MC_immuno
SAPSCALC	SAPSCALC
VMI	Invasive mechanical ventilation
VMNI	Non inasive mechanical ventilation
LATA	Limitation of care
pneumo_noso	HAP_VAP
bact_noso	BSI
delay_admi_symp	Delay between first symptoms and admission
male	male gender
centre2	center categorized
AINS_av
chloro_av
IEC_av
cortico_60_av
statine_av
tt_immuno_av
age_cat
BMI_cat
tmax_J1J2_cat
delay_admi_lg	delay from admission > 10 days
delai_hosp_rea
delai_H_R_cat	Delay admission hospital and ICU > 4 days
rea_prov	provenance from another ICU
IOT
optiflow
masque
CPAP
Opti_only
masque_only
IOT_admi
VNI
VS
SDRA_CAT_J1J2
norad_J1J2
intub_J1J2
mode_V_J1J2
LATA_J1J2
SOFA_J1J2
SOFA_s_resp_J1J2
SOFA_RESP_cat_J1J2
SOFA_CARDIO_cat_J1J2
SOFA_REIN_cat_J1J2
SOFA_FOIE_cat_J1J2
SOFA_NEURO_cat_J1J2
SOFA_COAG_cat_J1J2
PAO2FIO2_CALC_spline_J1J2
VMI_J1J2
neuro_F_J1J2
L_VMI
day_VM
delay_IOT
VMI_stay
VMI_subHR
delay_VMI_sub_HR
VMinv
DATENT	Date d'entrée à l'hôpital
DATSOR	Date de sortie de l'hôpital
DATREA	Date d'entrée en réanimation
DATFIN	Date de sortie de réanimation
DADEC	Date de décès
DDN	last news date
ICU_LOS
Death_LOS
ICU_DC
DDN_60	last news at day 60
DC_60	Death at day 60
VFD	ventilatory free days
cortico_J1J2
cortico_high_J1J2
cortico_low_J1J2
DXM_high_J1J2
DXM_low_J1J2
DXM_J1J2
HSHC_high_J1J2
HSHC_low_J1J2
HSHC_J1J2
METHYL_high_J1J2
METHYL_low_J1J2
METHYL_J1J2
predni_high_J1J2
predni_low_J1J2
predni_J1J2
cortico_J3
cortico_high_J3
cortico_low_J3
DXM_high_J3
DXM_low_J3
DXM_J3
HSHC_high_J3
HSHC_low_J3
HSHC_J3
METHYL_high_J3
METHYL_low_J3
METHYL_J3
predni_high_J3
predni_low_J3
predni_J3
pneumo_noso_max
bact_noso_max
cortico_J3_7
cortico_high_J3_7
cortico_low_J3_7
lopinavir_ritonavir_admission
Tocilizumab_admission
Anakinera_admission
Hydroxychloroquine_admission
day_bact
day_pneumo
day_PAVM
cortico_J3after
cortico_high_J3after
cortico_low_J3after
DXM_J3after
DXM_high_J3after
DXM_low_J3after
HSHC_J3after
HSHC_high_J3after
HSHC_low_J3after
METHYL_J3after
METHYL_high_J3after
METHYL_low_J3after
predni_J3after
predni_high_J3after
predni_low_J3after
cortico_J3_7_o
cortico_7after
comor1
Lympho_cat
PNN_cat
ferri_cat
CRP_cat
DDimer_cat
inflammation
mono_cat
SDRA_mod	SDRA with PaO2/FiO2 < 150
charl_cat
temp_cat
j_bact
bacteriemie_fin
j_pneumo
pneumonie_fin
j_pavm
PAVM_fin
H_LEUCO_mm3_J12
pnn_mm3_J12
lymphocyte_mm3_J12
monocyte_mm3_J12
crp_J12
ddimere_J12
ferritine_J12
